# Supplementary material for: Cooking behaviors are related to household particulate matter exposure in children with asthma in the urban East Bay Area of Northern California
Source: PLoS One. 2018 Jun 6;13(6):e0197199. doi: 10.1371/journal.pone.0197199 (PMC5991365; doi:10.1371/journal.pone.0197199)
Supplement: S1 Table — (CSV) [file pone.0197199.s001.csv]

Sex	Race	AsthmaClass	Allergies	Age	BMIPercentile	FreestandingHome	NumbofHouseholdMembers	HouseholdIncome	HighestHouseholdEducation	UsesStoveHood	TypeofStoveHood	Pets	HeaterUse	HouseholdMemberthatSmokes	DistanceToRoadway	MeanMonthlyPM	SDMonthlyPM	MedianMonthlyPM	PrcntPMabove10	PrcntPMabove12	PrcntPMabove25	PrcntPMabove35	OutdoorPM	CookingMedianpm	NotCookingMedianpm	NumPpl	Incdi	AsthmaSev
F	Black	Moderate persistent	N	8.1013698630137	85.93	No	4	$25,0000 or below	college grad	YES	exhaust air outside	NO	Yes	No	416.317667238551	9.55631412068492	11.3260770049163	6.131456756917	21.1602671118531	16.7084028937117	6.16304952698943	2.6850306065665	7.39800163724852	7.297712865277	6.095301744184	4	0	persistent
M	Black	Moderate persistent	N	11.0164383561644	90.81	No	3	$25,0000 or below	some college	NO	N/A	NO	Yes	Yes	541.173257472845	20.326438509777	20.1106925198218	12.243381145081	56.3922942206655	50.5456015088239	25.7847231577529	15.6540482284791	9.82972407700381	11.86320672358	10.418417485639	3	0	persistent
F	White	Mild persistent	Y	8.53150684931507	48	No	6	$26,000-$50,000	Did not graduate high school	YES	Exhausts outside	YES	Yes	Yes	168.332437538147	8.12807332217142	4.99658480893583	7.327568308804	9.63218108008365	4.4039857301021	0.590478533644975	0.369049083528109	9.98734393099772	NA	7.370276666713	6	1	persistent
M	Black	Moderate persistent	Y	9.23835616438356	85.09	No	3; son comes only on weekends	$25,0000 or below	some college	YES	Vents outside	NO	Yes	Yes	737.546086072665	31.8004983894469	90.0067338606972	9.236561929639	39.0840220385675	25.5165289256198	12.517217630854	10.0895316804408	7.10207576429319	11.458104431146	9.138304088692	3	0	persistent
F	Black	Moderate persistent	Y	10.1424657534247	98.94	No	5 people	$25,0000 or below	Did not graduate high school	YES	exhausts outside	NO	Yes	No	117.572933532608	8.9555380452072	19.1273272044703	7.27828	14.40489432703	6.57675194660734	1.39043381535039	0.945494994438265	8.41707252242644	9.15757	7.25434	5	0	persistent
F	Black	Mild intermittent	Y	6.26575342465753	71.46	No	3	$25,0000 or below	some college	YES	exhausts outside	NO	Yes	No	140.31087949205	4.92432675867346	11.0545925730506	3.068764832527	4.8783897120492	4.06765445904389	1.91501258037462	1.34190662566396	9.77443184928711	3.0520083425425	3.037844127229	3	0	intermittent
F	Black	Moderate persistent	Y	7.02191780821918	99.63	Yes	4	$26,000-$50,000	some college	YES	Recirculate back into kitchen	NO	Yes	No	411.689965920947	6.57198546077598	4.62473036084492	5.886898306963	2.84508363295295	1.84461466312334	0.687822416757855	0.468969829607629	7.30277083062185	5.889665255056	5.900742203281	4	1	persistent
F	Black	Mild persistent	N	10.7671232876712	65.88	Yes	3 people	$25,0000 or below	hs grad	YES	exhausts outside	YES	Yes	No	443.467522836415	16.2551252555254	13.0600277696517	13.23599325982	60.0611450806003	53.627015008338	21.2757087270706	6.69816564758199	7.04231420807517	11.4153070517485	9.233412405982	3	0	persistent
M	Black	Mild persistent	Y	10.5945205479452	76.87	No	5	$26,000-$50,000	college grad	YES	outside	NO	No	No	277.417882655174	6.23534331460674	5.71828448212342	4.87231	8.52074312054756	6.00642547841877	1.41081156586115	0.684453135912837	8.71848623936666	4.29775	4.96807	5	1	persistent
M	Black	Moderate persistent	N	6.15068493150685	45.76	Yes	4	$25,0000 or below	college grad	NO	outside	NO	Yes	No	114.328486920835	4.44472406755963	3.24534975496882	3.589584808903	5.46831183398766	3.09871003925967	0.238362310712283	0.0981491867638811	9.78259634271469	3.748061402458	3.50649347506	4	0	persistent
F	Black	Moderate persistent	N	10.3260273972603	93.9	Yes	4	$25,0000 or below	some college	YES	outside	NO	No	No	231.923723442229	9.56073873658798	3.91711421808647	8.82241	26.475321888412	9.72371244635193	0.965665236051502	0.295064377682403	8.69139287968592	NA	8.82241	4	0	persistent
M	Black	Severe persistent	Y	7.1013698630137	92.31	Yes	4	$100,000 and above	college grad	YES	exhaust air to the outside	NO	Yes	No	842.067267388539	2.98346068292683	3.7862790196798	2.203	2.73170731707317	2.07665505226481	0.529616724738676	0.306620209059233	5.99183178792352	2.3227	2.0833	4	1	persistent
F	Other	Mild persistent	Y	7.77534246575342	53.34	Yes	3	$25,0000 or below	some college	YES	recirculates air back into kitchen	NO	Yes	No	254.472558263307	11.1043651282051	13.1735136028849	9.18151	36.0473834158045	17.1989803568751	1.85934922777028	1.30454340980657	8.67597409801867	NA	NA	3	0	persistent
F	Hispanic	Mild persistent	Y	7.22739726027397	91.23	Yes	9 people	$26,000-$50,000	some college	YES	exhausts outside	YES	Yes	No	189.716940868999	12.5060820324963	7.77472746410104	11.140700921863	86.0580912863071	33.6514522821577	0.802213001383126	0.497925311203319	9.25733932547834	11.907404222506	11.518587604645	9	1	persistent
M	White	Mild persistent	N	7.69315068493151	65	No	2 sometimes 1 other	$25,0000 or below	college grad	NO	exhausts air	YES	Yes	No	48.1372013681382	7.83191132075472	13.0805767198847	5.1955	9.76939203354298	7.57512229210342	3.35429769392034	2.3340321453529	7.83725472808596	NA	5.1955	2	0	persistent
M	Black	Mild intermittent	Y	6.92328767123288	89.26	Yes	5	$25,0000 or below	some college	YES	exhausts air to the outside	YES	No	No	266.315459147368	4.52806522877515	7.97403027954429	2.893884534214	5.36264351722207	4.31251750210025	1.42817138056567	0.8681041725007	9.96975460439156	2.548779998263	2.76931076677	5	0	intermittent
F	Black	Mild persistent	no	6.2986301369863	84.64	No	6	$25,0000 or below	some college	YES	exhausts outside	YES	Yes	Yes	417.076920278234	30.8948627745797	51.487673863283	9.549553487245	46.3762811127379	40.7271839921913	26.0980966325037	21.278672523182	7.05226454944267	7.9814801266675	9.490194264427	6	0	persistent
M	White	Moderate persistent	N	10.786301369863	68	Yes	3 (mom and 2 kids)	$26,000-$50,000	college grad	YES	vents back outside	YES	Yes	No	849.694726187237	17.6049163934426	7.30450506675664	17.6443	88.7834339948231	88.5102099511073	2.53091745757837	1.20793787748059	5.47870451902521	NA	NA	3	1	persistent
F	Black	Mild intermittent	Y	7.22739726027397	96.48	No	2	$25,0000 or below	college grad	YES	vents back inside	YES	Yes	No	317.355794854556	2.84511441441441	0.759124701748229	2.6818	0.0875875875875876	0.0375375375375375	0	0	6.73881016069466	3.8788	2.6818	2	0	intermittent
M	Black	Mild intermittent	no	8.67671232876712	75.56	Yes	7	$51,000-$75,000	college grad	NO	exhausts air outside	NO	Yes	Yes	147.428587181075	32.58247613321	11.7543543636314	29.1355	100	100	68.7943262411348	34.2429848905335	8.36186157803186	NA	NA	7	1	intermittent
F	Black	Mild intermittent	N	9.12602739726027	20.71	No	3	$25,0000 or below	some college	YES	outside	NO	No	Yes	154.193170800759	15.9059824301839	42.127873084074	4.249681600579	21.343146274149	18.836246550138	12.1205151793928	9.65961361545538	10.1501012914243	NA	4.249681600579	3	0	intermittent
F	Black	Moderate persistent	Y	7.58904109589041	85.42	No	6 people	$26,000-$50,000	college grad	NO	n/a	YES	Yes	No	843.792199136179	4.64785656013457	5.22059891355057	3.2803	7.00869077656294	4.68180543874404	1.07933837959069	0.504625735912532	4.58419204541284	6.7516	3.1606	6	1	persistent
M	Black	Mild persistent	Y	7.23835616438356	95	Yes	2	$25,0000 or below	college grad	YES	exhausts air to the outside	NO	Yes	No	564.091842586064	7.13503647502356	6.9166854366649	6.1531	6.90723037565639	4.4028544499798	1.27911673623266	0.713612494950855	4.64711073529121	9.56455	6.1531	2	0	persistent
M	Asian	Moderate persistent	N	8.52876712328767	64.38	Yes	6	$100,000 and above	college grad	YES	outside	YES	Yes	No	118.060834722456	7.01123167444574	2.55727779633388	6.59599	4.97374562427071	2.11493582263711	0.262543757292882	0.116686114352392	8.27271471942822	NA	NA	6	1	persistent
F	Black	Moderate persistent	N	9.47123287671233	97.66	Yes	5	$25,0000 or below	college grad	NO	n/a	YES	No	Yes	93.4688665288206	27.1197620237264	41.1763193202021	11.8987	59.9302163293789	49.8534542916957	26.3921842288904	18.897418004187	6.80884579336752	30.931	11.8987	5	0	persistent
F	Black	Mild intermittent	N	6.39452054794521	100	No	4	$25,0000 or below	some college	YES	recirculates air back into the kitchen	YES	Yes	Yes	852.597788326321	7.01686886277801	3.71869624319549	6.0334	8.56063785144775	5.16156105749056	0.713386487620646	0.335711288292069	6.51154045824325	6.0334	6.1531	4	0	intermittent
F	Black	Mild persistent	N	9.1972602739726	96	No	4: 2 adults, 2 children- 4 people	$25,0000 or below	some college	YES	exhaust outside	YES	Yes	No	78.3160611288015	1.30845046329891	1.66667918274086	1.006	0.572146246162434	0.390734021769467	0.0697739324588334	0.0558191459670667	8.13023156456883	1.006	1.006	4	0	persistent
F	Hispanic	Mild persistent	Y	9.98904109589041	99	No	4	$25,0000 or below	hs grad	YES	vents outside	YES	Yes	Yes	212.057949715587	10.8060013733184	13.4605467480697	7.1107	21.6087443946188	16.3256726457399	5.96973094170404	3.83968609865471	8.04577147822702	7.1107	7.1107	4	0	persistent
M	Black	Mild intermittent	N	10.4191780821918	97	No	4	$26,000-$50,000	hs grad	YES	recirculates air back	NO	Yes	Yes	271.211538933068	11.7047960227273	8.29462352757702	9.7441	44.8564593301435	22.8917464114833	3.73803827751196	2.04844497607656	8.68958325708188	NA	NA	4	1	intermittent
M	Black	Mild persistent	N	10.2383561643836	19.53	Yes	2	$75,000-$100,000	college grad	YES	outside	YES	Yes	Yes	74.5096464620391	6.90706666458775	0.983519590343234	6.66781	1.13508793813147	0.137208432081826	0	0	7.54066387830048	6.96706	6.60796	2	1	persistent
M	Black	Mild intermittent	N	10.4465753424658	98	No	3	$25,0000 or below	some college	YES	outside	NO	No	Yes	147.009157729991	9.34394013648904	4.75011363502541	8.22391	23.5951793233629	10.9626833163932	1.43749092493103	0.653404965877741	5.36100254295814	8.76256	8.23588	3	0	intermittent
M	Black	Mild intermittent	N	7.0958904109589	96.24	Yes	8; 5 adults, 3 kids	$25,0000 or below	Did not graduate high school	YES	exhaust outside	YES	No	Yes	122.655633697824	12.6300526145892	26.8701046129876	9.21742	43.8789737869492	31.8739542665923	5.74456218627998	2.98382598996096	6.99474851055034	11.13262	8.34361	8	0	intermittent
M	Black	Moderate persistent	N	9.51232876712329	80.31	No	3	$26,000-$50,000	college grad	YES	outside	NO	Yes	No	302.3070099582	8.40843174192647	21.5446358323257	5.21944	14.7920736812727	9.65671225230254	3.07005302818867	2.12112754674853	8.25049991113185	5.12368	5.21944	3	1	persistent
F	Black	Moderate persistent	N	9.04109589041096	74.6	No	4	$25,0000 or below	hs grad	YES		NO	Yes	No	351.98870946407	9.92126874474643	19.0787481696776	6.91918	13.8667783829074	7.80617232230136	2.79290601871247	2.1505376344086	7.60278878413967	9.52864	6.90721	4	0	persistent
F	Black	Mild intermittent	N	6.05205479452055	67.57	No	7	$26,000-$50,000	some college	YES	outside	YES	No	No	42.194991135921	4.6250546875	8.39944602841163	3.4	3.10983009708738	2.7002427184466	1.54733009708738	1.18325242718447	5.35390705010536	3.42394	3.35212	7	1	intermittent
